# Supplementary material for: Analysis of Reciprocally Dysregulated miRNAs in Eutopic Endometrium Is a Promising Approach for Low Invasive Diagnostics of Adenomyosis
Source: Diagnostics (Basel). 2020 Oct 3;10(10):782. doi: 10.3390/diagnostics10100782 (PMC7601074; doi:10.3390/diagnostics10100782)
Supplement: Supplementary file 1 [file diagnostics-10-00782-s001.zip]

Archive with 5 entries (4 files):
- Borisov_Suppl data 2.docx
- __MACOSX/
- __MACOSX/._Borisov_Suppl data 2.docx
- Borisov_Suppl data 1.docx
- __MACOSX/._Borisov_Suppl data 1.docx
